# Supplementary material for: An Analysis of Vegetation and Microbiome Recovery in Abandoned Agricultural Fields
Source: Ecol Evol. 2026 Jan 5;16(1):e72865. doi: 10.1002/ece3.72865 (PMC12771683; doi:10.1002/ece3.72865)
Supplement: Supplementary file 2 — Table S1: ece372865‐sup‐0002‐TableS1.xlsx. [file ECE3-16-e72865-s003.xlsx]

## Sheet: Heike_veg_Tax&Abund
Supplementary Table S2. Vegetation count data for the four sample groups (2009, 1997, 1989, Natural) with taxonomic information at seven taxonomic levels.
ID	Kingdom	Phylum	Class	Order	Family	Genus	Species	2009_1	2009_2	2009_3	1997_1	1997_2	1997_3	1989_1	1989_2	1989_3	Natural_1	Natural_2	Natural_3
TU01	Plantae	Tracheophyta	Dicotyledons	Fabales	Fabaceae	Fabaceae	Fabaceae sp.	0	2	0	0	0	5	0	2	0	0	0	0
TU02	Plantae	Tracheophyta	Dicotyledons	Fabales	Fabaceae	Lotononis	Lotononis sp.	1	0	0	0	1	0	0	0	0	0	0	0
TU03	Plantae	Tracheophyta	Dicotyledons	Fabales	Fabaceae	Melolobium	Melolobium canescens	0	1	1	2	2	3	0	0	1	0	0	0
TU04	Plantae	Tracheophyta	Magnoliopsida	Asparagales	Asparagaceae	Massonia	Massonia sp.	0	0	0	0	0	0	1	0	0	0	0	0
TU05	Plantae	Tracheophyta	Magnoliopsida	Asterales	Asteraceae	Arcototis	Arcototis arctotoides	0	0	0	0	2	1	2	2	1	1	3	3
TU06	Plantae	Tracheophyta	Magnoliopsida	Asterales	Asteraceae	Asteroideae	Asteroideae sp.	0	0	0	8	4	1	3	1	0	1	2	2
TU07	Plantae	Tracheophyta	Magnoliopsida	Asterales	Asteraceae	Chrysocoma	Chrysocoma ciliata	8	16	9	1	4	8	7	1	10	0	1	0
TU08	Plantae	Tracheophyta	Magnoliopsida	Asterales	Asteraceae	Felicia	Felicia filifolia	0	1	0	0	3	0	3	16	1	0	1	1
TU09	Plantae	Tracheophyta	Magnoliopsida	Asterales	Asteraceae	Helichrysum	Helichrysum anomalum	0	0	0	0	0	0	0	0	0	0	2	0
TU10	Plantae	Tracheophyta	Magnoliopsida	Asterales	Asteraceae	Helichrysum	Helichrysum nudifolium	0	0	0	0	0	0	0	0	0	0	5	2
TU11	Plantae	Tracheophyta	Magnoliopsida	Asterales	Asteraceae	Helichrysum	Helichrysum sp.	0	0	0	0	3	1	0	0	0	7	3	1
TU12	Plantae	Tracheophyta	Magnoliopsida	Asterales	Asteraceae	Helichrysum	Helichrysum splendidum	0	0	0	0	1	0	0	0	0	0	0	2
TU13	Plantae	Tracheophyta	Magnoliopsida	Asterales	Asteraceae	Pseudognaphalium	Pseudognaphalium luteoalbum	2	0	0	0	1	0	6	0	1	0	0	0
TU14	Plantae	Tracheophyta	Magnoliopsida	Asterales	Asteraceae	Pteronia	Pteronia sp.	0	0	1	0	0	0	1	0	0	0	0	0
TU15	Plantae	Tracheophyta	Magnoliopsida	Asterales	Asteraceae	Taraxacum	Taraxacum officinale	0	0	2	0	1	0	0	0	1	0	2	0
TU16	Plantae	Tracheophyta	Magnoliopsida	Asterales	Campanulaceae	Wahlenbergia	Wahlenbergia sp.	0	0	0	0	0	0	0	0	0	0	1	0
TU17	Plantae	Tracheophyta	Magnoliopsida	Asterales	Compositae	Lasiospermum	Lasiospermum bipinnatum	0	1	0	1	0	0	0	0	1	0	0	0
TU18	Plantae	Tracheophyta	Magnoliopsida	Dipsacales	Caprifoliaceae	Scabiosa	Scabiosa columbaria	0	0	0	0	0	0	0	1	0	0	0	0
TU19	Plantae	Tracheophyta	Magnoliopsida	Lamiales	Labiatae	Salvia	Salvia verbenaca	4	1	1	0	0	0	0	0	0	0	0	0
TU20	Plantae	Tracheophyta	Magnoliopsida	Lamiales	Plantaginaceae	Plantago	Plantago lanceolata	6	3	12	3	2	8	1	1	0	0	0	0
TU21	Plantae	Tracheophyta	Magnoliopsida	Lamiales	Scrophulariaceae	Jamesbrittenia	Jamesbrittenia pinnatifida	1	2	0	0	0	2	0	0	1	0	0	0
TU22	Plantae	Tracheophyta	Magnoliopsida	Lamiales	Scrophulariaceae	Selago	Selago corymbosa	2	1	2	1	1	2	0	3	5	0	0	0
TU23	Plantae	Tracheophyta	Magnoliopsida	Lamiales	Scrophulariaceae	Setura	Setura sp.	0	0	0	0	1	0	0	0	0	0	0	1
TU24	Plantae	Tracheophyta	Magnoliopsida	Malvales	Malvaceae	Hermannia	Hermannia coccocarpa	0	0	0	0	1	0	1	4	0	0	0	0
TU25	Plantae	Tracheophyta	Magnoliopsida	Malvales	Malvaceae	Hermannia	Hermannia sp.	0	0	0	0	0	0	0	0	1	0	0	0
TU26	Plantae	Tracheophyta	Magnoliopsida	Oxalidales	Oxalidaceae	Oxalis	Oxalis bifurca	0	0	0	0	0	0	1	0	0	1	0	0
TU27	Plantae	Tracheophyta	Magnoliopsida	Oxalidales	Oxalidaceae	Oxalis	Oxalis depressa	2	2	3	1	2	1	4	0	3	4	3	0
TU28	Plantae	Tracheophyta	Magnoliopsida	Oxalidales	Oxalidaceae	Oxalis	Oxalis sp.	0	0	0	0	0	0	0	0	0	1	0	0
TU29	Plantae	Tracheophyta	Magnoliopsida	Poales	Cyperaceae	Cyperus	Cyperus usitatus	6	0	0	2	7	0	0	0	4	1	0	0
TU30	Plantae	Tracheophyta	Magnoliopsida	Poales	Poaceae	Aristida	Aristida congesta	0	3	0	0	0	0	0	0	0	0	0	0
TU31	Plantae	Tracheophyta	Magnoliopsida	Poales	Poaceae	Aristida	Aristida diffusa	0	0	0	0	0	0	0	0	1	0	0	0
TU32	Plantae	Tracheophyta	Magnoliopsida	Poales	Poaceae	Cynodon	Cynodon dactylon	5	19	4	0	0	1	2	0	6	0	0	0
TU33	Plantae	Tracheophyta	Magnoliopsida	Poales	Poaceae	Enneapogon	Enneapogon desvauxii	0	0	1	2	0	1	0	3	0	0	0	0
TU34	Plantae	Tracheophyta	Magnoliopsida	Poales	Poaceae	Enneapogon	Enneapogon scoparius	0	0	0	0	0	0	0	1	0	0	0	0
TU35	Plantae	Tracheophyta	Magnoliopsida	Poales	Poaceae	Eragrostis	Eragrostis bicolor	0	0	1	6	1	0	0	2	5	0	0	0
TU36	Plantae	Tracheophyta	Magnoliopsida	Poales	Poaceae	Eragrostis	Eragrostis sp.	47	33	38	55	42	43	49	33	37	11	4	12
TU37	Plantae	Tracheophyta	Magnoliopsida	Poales	Poaceae	Helictotrichon	Helictotrichon turgidulum	1	0	0	2	5	2	0	0	0	0	0	2
TU38	Plantae	Tracheophyta	Magnoliopsida	Poales	Poaceae	Melica	Melica decumbens	1	2	0	2	5	11	3	14	6	6	0	3
TU39	Plantae	Tracheophyta	Magnoliopsida	Poales	Poaceae	Microchloa	Microchloa sp.	0	0	0	0	0	1	0	0	0	1	0	0
TU40	Plantae	Tracheophyta	Magnoliopsida	Poales	Poaceae	Nasella	Nasella sp.	0	1	0	0	0	0	0	0	0	0	0	0
TU41	Plantae	Tracheophyta	Magnoliopsida	Poales	Poaceae	Tenaxia	Tenaxia disticha	1	1	0	1	1	0	2	3	2	44	34	48
TU42	Plantae	Tracheophyta	Magnoliopsida	Poales	Poaceae	Themeda	Themeda triandra	0	0	0	0	1	0	0	0	0	5	11	2
TU43	Plantae	Tracheophyta	Magnoliopsida	Poales	Poaceae	Tragus	Tragus koelerioides	0	1	1	0	0	0	0	1	0	0	0	0
TU44	Plantae	Unclassified	Unclassified	Unclassified	Unclassified	Unclassified	Unclassified	0	0	0	0	0	0	0	0	2	0	1	0
